# Supplementary material for: Detection of Inosine Monophosphate and the Umami Synergistic Effect Using a Taste Sensor with a Surface-Modified Membrane
Source: Molecules. 2025 Oct 23;30(21):4171. doi: 10.3390/molecules30214171 (PMC12609416; doi:10.3390/molecules30214171)
Supplement: Supplementary file 1 [file molecules-30-04171-s001.zip]

Archive with 1 entries (1 files):
- molecules-3872976-supplementary.pdf
